# Supplementary material for: Integrated Nutrient Management Enhances Productivity and Nitrogen Use Efficiency of Crops in Acidic and Charland Soils
Source: Plants (Basel). 2021 Nov 22;10(11):2547. doi: 10.3390/plants10112547 (PMC8621362; doi:10.3390/plants10112547)
Supplement: Supplementary file 1 [file plants-10-02547-s001.zip]

Archive with 1 entries (1 files):
- plants-1407631-supplementary.pdf
